# Supplementary material for: Molecular Docking Insight into the Label-Free Fluorescence Aptasensor for Ochratoxin A Detection
Source: Molecules. 2023 Jun 18;28(12):4841. doi: 10.3390/molecules28124841 (PMC10304070; doi:10.3390/molecules28124841)
Supplement: Supplementary file 1 [file molecules-28-04841-s001.zip]

Archive with 1 entries (1 files):
- molecules-2332515-supplementary.pdf
